# Supplementary material for: Organoids capture tissue-specific innate lymphoid cell development in mice and humans
Source: Cell Rep. 2022 Aug 30;40(9):111281. doi: 10.1016/j.celrep.2022.111281 (PMC9638027; doi:10.1016/j.celrep.2022.111281)
Supplement: Data S1. Analyzed RNA sequencing data comparing IECs from SIOs cultured with ILCs versus SIOs cultured with ILC medium [file mmc2.xlsx]

## Sheet: Read me
	Full sheet: this table shows epithelial genes that are upregulated in the ILCP+SIO co-culture conditions when compared to SIO only cultures in ILC media. The list of differentially expressed genes was run through IPA, and all epithelial genes associated with proteins that are either secreted or presented on the surface in "Extracellular Space" - and as such could bind or interact with surrounding…
	Short sheet: this table is a condensed version of full sheet, with genes associated with proteins that would be of particular interest to ILC biology highlighted/bolded.
	Canonical pathways: This list of pathways was derived from uploading the full "ILCP+ SIO" vs. "SIO only in ILC media" dataset (fold change and p-values) into IPA (Kraemer et al., 2014), and pathways associated with biomolecule and metabolite biosynthesis that could be of interest for ILC maturation are bolded.

## Sheet: full sheet
Table of potential SIO-derived compenents that could contribute to ILC support and differentiation in co-culture									Membrane bound
Secreted (location extracellular)	Expr Log Ratio	Expr p-value							Matebolism pathways
Symbol	Expr Log Ratio	Expr p-value	ID	Entrez Gene Name	Type(s)	Location
AIMP1	0.067	0.675	13722	aminoacyl tRNA synthetase complex interacting multifunctional protein 1	cytokine	Extracellular Space
Bmp8b	-0.038	0.988	12164	bone morphogenetic protein 8b	cytokine	Extracellular Space
CCL20	0.707	0.565	20297	C-C motif chemokine ligand 20	cytokine	Extracellular Space
CCL25	0.072	0.964	20300	C-C motif chemokine ligand 25	cytokine	Extracellular Space
CCL28	0.184	0.333	56838	C-C motif chemokine ligand 28	cytokine	Extracellular Space
Ccl6	-1.231	0.479	20305	chemokine (C-C motif) ligand 6	cytokine	Extracellular Space
Ccl9	0.04	0.979	20308	chemokine (C-C motif) ligand 9	cytokine	Extracellular Space
CKLF	-0.808	0.259	75458	chemokine like factor	cytokine	Extracellular Space
CMTM4	0.154	0.717	97487	CKLF like MARVEL transmembrane domain containing 4	cytokine	Extracellular Space
CMTM6	0.109	0.202	67213	CKLF like MARVEL transmembrane domain containing 6	cytokine	Extracellular Space
CSF1	-0.3	0.931	12977	colony stimulating factor 1	cytokine	Extracellular Space
CTF1	0.186	0.904	13019	cardiotrophin 1	cytokine	Extracellular Space
CX3CL1	0.086	0.893	20312	C-X3-C motif chemokine ligand 1	cytokine	Extracellular Space
CXCL16	-0.221	0.912	66102	C-X-C motif chemokine ligand 16	cytokine	Extracellular Space
EDN1	-0.142	0.891	13614	endothelin 1	cytokine	Extracellular Space
FAM3B	0.258	0.491	52793	FAM3 metabolism regulating signaling molecule B	cytokine	Extracellular Space
FAM3C	0.233	0.226	27999	FAM3 metabolism regulating signaling molecule C	cytokine	Extracellular Space
FAM3D	0.181	0.795	18300	FAM3 metabolism regulating signaling molecule D	cytokine	Extracellular Space
FBRS	0.08	0.735	14123	fibrosin	cytokine	Extracellular Space
FLT3LG	-0.313	0.856	14256	fms related receptor tyrosine kinase 3 ligand	cytokine	Extracellular Space
IK	-0.039	0.863	24010	IK cytokine	cytokine	Extracellular Space
IL15	0.377	0.518	16168	interleukin 15	cytokine	Extracellular Space
IL18	-0.025	0.99	16173	interleukin 18	cytokine	Extracellular Space
IL1RN	-0.518	0.781	16181	interleukin 1 receptor antagonist	cytokine	Extracellular Space
LIF	-0.35	0.869	16878	LIF interleukin 6 family cytokine	cytokine	Extracellular Space
MIF	-0.062	0.955	17319	macrophage migration inhibitory factor	cytokine	Extracellular Space
MYDGF	0.157	0.517	28106	myeloid derived growth factor	cytokine	Extracellular Space
NAMPT	0.063	0.962	59027	nicotinamide phosphoribosyltransferase	cytokine	Extracellular Space
Sectm1b	-0.581	0.804	58210	secreted and transmembrane 1B	cytokine	Extracellular Space
SOCS5	-0.115	0.869	56468	suppressor of cytokine signaling 5	cytokine	Extracellular Space
SPRED2	-0.12	0.665	114716	sprouty related EVH1 domain containing 2	cytokine	Extracellular Space
SPRED3	0.128	0.946	101809	sprouty related EVH1 domain containing 3	cytokine	Extracellular Space
TNFSF13B	-0.102	0.972	24099	TNF superfamily member 13b	cytokine	Extracellular Space
TNFSF15	-0.654	0.649	326623	TNF superfamily member 15	cytokine	Extracellular Space
TRIP6	0.132	0.946	22051	thyroid hormone receptor interactor 6	cytokine	Extracellular Space
TXLNA	-0.019	0.96	109658	taxilin alpha	cytokine	Extracellular Space
ANGPT2	-0.105	0.918	11601	angiopoietin 2	growth factor	Extracellular Space
AREG	-0.076	0.973	11839	amphiregulin	growth factor	Extracellular Space
BMP2	0.011	0.994	12156	bone morphogenetic protein 2	growth factor	Extracellular Space
BMP3	0.438	0.632	110075	bone morphogenetic protein 3	growth factor	Extracellular Space
BMP7	-0.102	0.762	12162	bone morphogenetic protein 7	growth factor	Extracellular Space
BTC	0.156	0.784	12223	betacellulin	growth factor	Extracellular Space
CCN2	0.416	0.716	14219	cellular communication network factor 2	growth factor	Extracellular Space
EDN2	-0.215	0.912	13615	endothelin 2	growth factor	Extracellular Space
FGF19	0.888	0.482	14170	fibroblast growth factor 19	growth factor	Extracellular Space
FGF9	0.467	0.705	14180	fibroblast growth factor 9	growth factor	Extracellular Space
GAS6	-0.135	0.871	14456	growth arrest specific 6	growth factor	Extracellular Space
GDF11	-0.149	0.929	14561	growth differentiation factor 11	growth factor	Extracellular Space
GDF15	-0.199	0.794	23886	growth differentiation factor 15	growth factor	Extracellular Space
GDF9	0.069	0.971	14566	growth differentiation factor 9	growth factor	Extracellular Space
GHRL	-0.282	0.903	58991	ghrelin and obestatin prepropeptide	growth factor	Extracellular Space
GRN	0.089	0.782	14824	granulin precursor	growth factor	Extracellular Space
HBEGF	0.323	0.284	15200	heparin binding EGF like growth factor	growth factor	Extracellular Space
HDGF	-0.009	0.957	15191	heparin binding growth factor	growth factor	Extracellular Space
JAG1	0.125	0.673	16449	jagged canonical Notch ligand 1	growth factor	Extracellular Space
JAG2	-0.142	0.823	16450	jagged canonical Notch ligand 2	growth factor	Extracellular Space
KITLG	0.088	0.884	17311	KIT ligand	growth factor	Extracellular Space
NENF	0.045	0.97	66208	neudesin neurotrophic factor	growth factor	Extracellular Space
NRTN	-0.135	0.917	18188	neurturin	growth factor	Extracellular Space
PDGFA	0.153	0.813	18590	platelet derived growth factor subunit A	growth factor	Extracellular Space
PDGFB	-0.413	0.853	18591	platelet derived growth factor subunit B	growth factor	Extracellular Space
TGFA	0.052	0.904	21802	transforming growth factor alpha	growth factor	Extracellular Space
TGFB1	-0.267	0.84	21803	transforming growth factor beta 1	growth factor	Extracellular Space
TYMP	-0.019	0.973	72962	thymidine phosphorylase	growth factor	Extracellular Space
VEGFA	-0.178	0.538	22339	vascular endothelial growth factor A	growth factor	Extracellular Space
VEGFB	-0.013	0.988	22340	vascular endothelial growth factor B	growth factor	Extracellular Space
VEGFC	0.484	0.596	22341	vascular endothelial growth factor C	growth factor	Extracellular Space
CRIM1	-0.019	0.967	50766	cysteine rich transmembrane BMP regulator 1	kinase	Extracellular Space
2700097O09Rik	-0.333	0.382	72658	RIKEN cDNA 2700097O09 gene	other	Extracellular Space
ABITRAM	-0.111	0.833	230234	actin binding transcription modulator	other	Extracellular Space
ACRBP	-0.126	0.888	54137	acrosin binding protein	other	Extracellular Space
ADAMTS17	-0.366	0.708	233332	ADAM metallopeptidase with thrombospondin type 1 motif 17	other	Extracellular Space
ADAMTSL5	0.196	0.874	66548	ADAMTS like 5	other	Extracellular Space
ADM	-0.501	0.326	11535	adrenomedullin	other	Extracellular Space
ADM2	0.096	0.955	223780	adrenomedullin 2	other	Extracellular Space
AGR2	-0.029	0.958	23795	anterior gradient 2, protein disulphide isomerase family member	other	Extracellular Space
AGR3	-0.65	0.638	403205	anterior gradient 3, protein disulphide isomerase family member	other	Extracellular Space
ANGEL1	-0.377	0.822	68737	angel homolog 1	other	Extracellular Space
ANGPTL4	0.049	0.982	57875	angiopoietin like 4	other	Extracellular Space
ANGPTL8	0.185	0.782	624219	angiopoietin like 8	other	Extracellular Space
APLP1	0.072	0.944	11803	amyloid beta precursor like protein 1	other	Extracellular Space
APOO	0.256	0.46	68316	apolipoprotein O	other	Extracellular Space
APOOL	0.011	0.982	68117	apolipoprotein O like	other	Extracellular Space
ARL13B	0.096	0.904	68146	ADP ribosylation factor like GTPase 13B	other	Extracellular Space
ARPC1A	0.031	0.932	56443	actin related protein 2/3 complex subunit 1A	other	Extracellular Space
ASXL2	-0.048	0.839	75302	ASXL transcriptional regulator 2	other	Extracellular Space
ATG16L2	-0.643	0.139	73683	autophagy related 16 like 2	other	Extracellular Space
ATRN	-0.027	0.953	11990	attractin	other	Extracellular Space
BAZ2B	0.185	0.498	407823	bromodomain adjacent to zinc finger domain 2B	other	Extracellular Space
BBS1	-0.639	0.612	52028	Bardet-Biedl syndrome 1	other	Extracellular Space
BBS12	0.31	0.824	241950	Bardet-Biedl syndrome 12	other	Extracellular Space
BBS9	-0.307	0.713	319845	Bardet-Biedl syndrome 9	other	Extracellular Space
BIVM	-0.203	0.456	246229	basic, immunoglobulin-like variable motif containing	other	Extracellular Space
BLOC1S5	-0.108	0.849	17828	biogenesis of lysosomal organelles complex 1 subunit 5	other	Extracellular Space
BRI3BP	0.112	0.782	76809	BRI3 binding protein	other	Extracellular Space
C11orf24	0.055	0.941	72056	chromosome 11 open reading frame 24	other	Extracellular Space
C17orf75	-0.385	0.26	70591	chromosome 17 open reading frame 75	other	Extracellular Space
C18orf54	0.286	0.845	269033	chromosome 18 open reading frame 54	other	Extracellular Space
C1QTNF1	-0.535	0.512	56745	C1q and TNF related 1	other	Extracellular Space
C1QTNF12	-0.149	0.813	67389	C1q and TNF related 12	other	Extracellular Space
C2CD4C	-0.868	0.303	237397	C2 calcium dependent domain containing 4C	other	Extracellular Space
C3orf33	0.474	0.683	329659	chromosome 3 open reading frame 33	other	Extracellular Space
C4bp	-0.685	0.282	12269	complement component 4 binding protein	other	Extracellular Space
CCDC112	-0.174	0.754	240261	coiled-coil domain containing 112	other	Extracellular Space
CCDC114	-0.157	0.813	211535	coiled-coil domain containing 114	other	Extracellular Space
CCDC116	-0.145	0.768	76872	coiled-coil domain containing 116	other	Extracellular Space
CCDC47	0.043	0.906	67163	coiled-coil domain containing 47	other	Extracellular Space
CCDC9	0.207	0.22	243846	coiled-coil domain containing 9	other	Extracellular Space
CCDC93	0.099	0.512	70829	coiled-coil domain containing 93	other	Extracellular Space
CCN1	-0.1	0.912	16007	cellular communication network factor 1	other	Extracellular Space
CDC42EP1	-0.255	0.365	104445	CDC42 effector protein 1	other	Extracellular Space
CDPF1	-0.11	0.904	72355	cysteine rich DPF motif domain containing 1	other	Extracellular Space
CEP83	0.055	0.95	77048	centrosomal protein 83	other	Extracellular Space
CFAP36	0.034	0.951	216618	cilia and flagella associated protein 36	other	Extracellular Space
CFDP1	-0.04	0.941	23837	craniofacial development protein 1	other	Extracellular Space
CFL2	-0.042	0.935	12632	cofilin 2	other	Extracellular Space
CGREF1	0.133	0.919	68567	cell growth regulator with EF-hand domain 1	other	Extracellular Space
CHGB	0.277	0.645	12653	chromogranin B	other	Extracellular Space
CHID1	0.217	0.319	68038	chitinase domain containing 1	other	Extracellular Space
CIAO2A	0.003	0.992	68250	cytosolic iron-sulfur assembly component 2A	other	Extracellular Space
CLPS	-0.346	0.0709	109791	colipase	other	Extracellular Space
COBLL1	0.062	0.798	319876	cordon-bleu WH2 repeat protein like 1	other	Extracellular Space
COL11A2	0.138	0.9	12815	collagen type XI alpha 2 chain	other	Extracellular Space
COL20A1	-0.449	0.733	73368	collagen type XX alpha 1 chain	other	Extracellular Space
COMMD3	-0.009	0.984	12238	COMM domain containing 3	other	Extracellular Space
CRTAP	-0.412	0.536	56693	cartilage associated protein	other	Extracellular Space
CRYBG1	0.139	0.887	11630	crystallin beta-gamma domain containing 1	other	Extracellular Space
CRYBG2	0.205	0.132	230806	crystallin beta-gamma domain containing 2	other	Extracellular Space
CST3	-0.088	0.838	13010	cystatin C	other	Extracellular Space
CST6	0.274	0.817	73720	cystatin E/M	other	Extracellular Space
CUEDC2	-0.153	0.278	67116	CUE domain containing 2	other	Extracellular Space
CXorf56	-0.132	0.782	77644	chromosome X open reading frame 56	other	Extracellular Space
CYB5D2	0.225	0.797	192986	cytochrome b5 domain containing 2	other	Extracellular Space
CYRIB	0.069	0.799	223601	CYFIP related Rac1 interactor B	other	Extracellular Space
DAND5	-0.587	0.717	23863	DAN domain BMP antagonist family member 5	other	Extracellular Space
DCBLD1	0.125	0.79	66686	discoidin, CUB and LCCL domain containing 1	other	Extracellular Space
DDRGK1	0.103	0.614	77006	DDRGK domain containing 1	other	Extracellular Space
Defa29 (includes others)	-0.496	0.326	13218	defensin, alpha, 29	other	Extracellular Space
Defa29 (includes others)	0.157	0.898	382000	defensin, alpha, 29	other	Extracellular Space
Defa29 (includes others)	-0.41	0.391	634825	defensin, alpha, 29	other	Extracellular Space
Defa29 (includes others)	-0.15	0.799	665927	defensin, alpha, 29	other	Extracellular Space
Defa3 (includes others)	-0.354	0.481	100038927	defensin, alpha, 3	other	Extracellular Space
Defa3 (includes others)	-0.204	0.891	100041787	defensin, alpha, 3	other	Extracellular Space
Defa3 (includes others)	-0.652	0.774	100041890	defensin, alpha, 3	other	Extracellular Space
Defa3 (includes others)	-0.293	0.396	100041895	defensin, alpha, 3	other	Extracellular Space
Defa3 (includes others)	-0.397	0.686	100041952	defensin, alpha, 3	other	Extracellular Space
Defa3 (includes others)	-1.143	0.0293	100294660	defensin, alpha, 3	other	Extracellular Space
Defa3 (includes others)	-0.213	0.782	13226	defensin, alpha, 3	other	Extracellular Space
Defa3 (includes others)	-0.382	0.826	13237	defensin, alpha, 3	other	Extracellular Space
Defa3 (includes others)	-0.305	0.787	23855	defensin, alpha, 3	other	Extracellular Space
Defa3 (includes others)	-0.761	0.0519	382059	defensin, alpha, 3	other	Extracellular Space
Defa3 (includes others)	-0.147	0.85	503491	defensin, alpha, 3	other	Extracellular Space
Defa3 (includes others)	0.035	0.988	626682	defensin, alpha, 3	other	Extracellular Space
Defa3 (includes others)	-0.059	0.955	626708	defensin, alpha, 3	other	Extracellular Space
Defa3 (includes others)	-0.861	0.0849	66298	defensin, alpha, 3	other	Extracellular Space
Defa3 (includes others)	0.42	0.865	68009	defensin, alpha, 3	other	Extracellular Space
DENND4B	0.031	0.977	229541	DENN domain containing 4B	other	Extracellular Space
DHX57	-0.063	0.918	106794	DExH-box helicase 57	other	Extracellular Space
DLL4	0.001	0.999	54485	delta like canonical Notch ligand 4	other	Extracellular Space
DMXL1	-0.019	0.963	240283	Dmx like 1	other	Extracellular Space
DOK7	-0.004	0.999	231134	docking protein 7	other	Extracellular Space
DONSON	-0.191	0.762	60364	DNA replication fork stabilization factor DONSON	other	Extracellular Space
DRC1	-0.232	0.912	381738	dynein regulatory complex subunit 1	other	Extracellular Space
EDN3	-0.303	0.849	13616	endothelin 3	other	Extracellular Space
EFCAB7	-0.376	0.663	230500	EF-hand calcium binding domain 7	other	Extracellular Space
EFEMP2	-0.309	0.892	58859	EGF containing fibulin extracellular matrix protein 2	other	Extracellular Space
EGFL7	-0.353	0.789	353156	EGF like domain multiple 7	other	Extracellular Space
EPB41L4A	-0.072	0.974	13824	erythrocyte membrane protein band 4.1 like 4A	other	Extracellular Space
EPS8L3	0.111	0.74	99662	EPS8 like 3	other	Extracellular Space
ERFE	-0.014	0.975	227358	erythroferrone	other	Extracellular Space
F5	-0.321	0.817	14067	coagulation factor V	other	Extracellular Space
F8	0.735	0.333	14069	coagulation factor VIII	other	Extracellular Space
FAM114A1	-0.223	0.548	68303	family with sequence similarity 114 member A1	other	Extracellular Space
FAM122A	0.081	0.899	68034	family with sequence similarity 122A	other	Extracellular Space
FAM174A	0.173	0.849	67698	family with sequence similarity 174 member A	other	Extracellular Space
Fam183b	-0.259	0.844	75429	family with sequence similarity 183, member B	other	Extracellular Space
FAM20A	0.134	0.949	208659	FAM20A golgi associated secretory pathway pseudokinase	other	Extracellular Space
FAM210B	-0.051	0.962	67017	family with sequence similarity 210 member B	other	Extracellular Space
FAM3A	0.05	0.952	66294	FAM3 metabolism regulating signaling molecule A	other	Extracellular Space
FBLN1	-0.139	0.868	14114	fibulin 1	other	Extracellular Space
FCGBP	0.188	0.849	215384	Fc fragment of IgG binding protein	other	Extracellular Space
FGFBP1	0.194	0.696	14181	fibroblast growth factor binding protein 1	other	Extracellular Space
FGFBP3	-0.37	0.856	72514	fibroblast growth factor binding protein 3	other	Extracellular Space
FGL1	-0.875	0.294	234199	fibrinogen like 1	other	Extracellular Space
FKTN	-0.106	0.719	246179	fukutin	other	Extracellular Space
FRY	0.156	0.923	320365	FRY microtubule binding protein	other	Extracellular Space
GARRE1	0.037	0.936	233103	granule associated Rac and RHOG effector 1	other	Extracellular Space
GET1	-0.12	0.881	71446	guided entry of tail-anchored proteins factor 1	other	Extracellular Space
GIGYF1	-0.04	0.882	57330	GRB10 interacting GYF protein 1	other	Extracellular Space
GIP	0.991	0.551	14607	gastric inhibitory polypeptide	other	Extracellular Space
Gkn3	-0.352	0.893	68888	gastrokine 3	other	Extracellular Space
GLB1L	-0.237	0.856	74577	galactosidase beta 1 like	other	Extracellular Space
GLIPR1	-0.12	0.946	73690	GLI pathogenesis related 1	other	Extracellular Space
GPATCH1	-0.003	0.994	67471	G-patch domain containing 1	other	Extracellular Space
GRAMD2B	0.031	0.955	107022	GRAM domain containing 2B	other	Extracellular Space
GREB1L	0.75	0.477	381157	GREB1 like retinoic acid receptor coactivator	other	Extracellular Space
GSDMD	-0.492	0.716	69146	gasdermin D	other	Extracellular Space
GSE1	0.03	0.937	382034	Gse1 coiled-coil protein	other	Extracellular Space
GSN	0.208	0.728	227753	gelsolin	other	Extracellular Space
GUCA2A	-0.567	0.483	14915	guanylate cyclase activator 2A	other	Extracellular Space
GUCA2B	0.117	0.931	14916	guanylate cyclase activator 2B	other	Extracellular Space
HSPB11	-0.35	0.671	72938	heat shock protein family B (small) member 11	other	Extracellular Space
IFT140	-0.141	0.732	106633	intraflagellar transport 140	other	Extracellular Space
IFT172	-0.241	0.39	67661	intraflagellar transport 172	other	Extracellular Space
IFT22	-0.01	0.994	67286	intraflagellar transport 22	other	Extracellular Space
IFT80	-0.118	0.887	68259	intraflagellar transport 80	other	Extracellular Space
IFT81	0.005	0.995	12589	intraflagellar transport 81	other	Extracellular Space
IFTAP	0.012	0.992	68170	intraflagellar transport associated protein	other	Extracellular Space
IGFBP4	-0.329	0.284	16010	insulin like growth factor binding protein 4	other	Extracellular Space
IL18BP	0.017	0.994	16068	interleukin 18 binding protein	other	Extracellular Space
INSL6	0.419	0.668	27356	insulin like 6	other	Extracellular Space
IQCB1	-0.183	0.795	320299	IQ motif containing B1	other	Extracellular Space
ITPRIP	-0.095	0.955	414801	inositol 1,4,5-trisphosphate receptor interacting protein	other	Extracellular Space
KBTBD3	-0.076	0.951	69149	kelch repeat and BTB domain containing 3	other	Extracellular Space
KIAA0100	0.02	0.912	72503	KIAA0100	other	Extracellular Space
KIAA0232	0.104	0.877	320661	KIAA0232	other	Extracellular Space
KIAA0556	-0.065	0.87	233865	KIAA0556	other	Extracellular Space
KIAA0825	0.941	0.0422	72371	KIAA0825	other	Extracellular Space
KLHL23/PHOSPHO2-KLHL23	-0.099	0.925	277396	kelch like family member 23	other	Extracellular Space
KLHL5	-0.025	0.986	71778	kelch like family member 5	other	Extracellular Space
KRCC1	0.037	0.92	57896	lysine rich coiled-coil 1	other	Extracellular Space
LAD1	0.094	0.695	16763	ladinin 1	other	Extracellular Space
LAMA3	-0.218	0.952	16774	laminin subunit alpha 3	other	Extracellular Space
LAMA5	-0.251	0.652	16776	laminin subunit alpha 5	other	Extracellular Space
LAMB1	0.191	0.943	16777	laminin subunit beta 1	other	Extracellular Space
LAMC1	0.112	0.881	226519	laminin subunit gamma 1	other	Extracellular Space
LAMC2	-0.184	0.887	16782	laminin subunit gamma 2	other	Extracellular Space
LCA5	-0.434	0.727	75782	lebercilin LCA5	other	Extracellular Space
LEAP2	0.607	0.769	259301	liver enriched antimicrobial peptide 2	other	Extracellular Space
LGALS1	-1.219	0.319	16852	galectin 1	other	Extracellular Space
LGALS12	-0.002	0.999	56072	galectin 12	other	Extracellular Space
LGALS3	0.429	0.752	16854	galectin 3	other	Extracellular Space
LGALS4	0.27	0.505	16855	galectin 4	other	Extracellular Space
LGALS8	0.069	0.887	56048	galectin 8	other	Extracellular Space
LIME1	-0.257	0.383	72699	Lck interacting transmembrane adaptor 1	other	Extracellular Space
LLPH	0.115	0.837	66225	LLP homolog, long-term synaptic facilitation factor	other	Extracellular Space
LRIG1	-0.155	0.252	16206	leucine rich repeats and immunoglobulin like domains 1	other	Extracellular Space
LRIG3	0.213	0.638	320398	leucine rich repeats and immunoglobulin like domains 3	other	Extracellular Space
LRP4	-0.012	0.986	228357	LDL receptor related protein 4	other	Extracellular Space
LYPD8	0.221	0.898	70163	LY6/PLAUR domain containing 8	other	Extracellular Space
MALSU1	-0.02	0.977	75593	mitochondrial assembly of ribosomal large subunit 1	other	Extracellular Space
MANF	0.127	0.714	74840	mesencephalic astrocyte derived neurotrophic factor	other	Extracellular Space
MARCHF7	0.096	0.711	57438	membrane associated ring-CH-type finger 7	other	Extracellular Space
MATN2	0.369	0.659	17181	matrilin 2	other	Extracellular Space
MBP	-0.003	0.994	17196	myelin basic protein	other	Extracellular Space
MEGF8	-0.162	0.717	269878	multiple EGF like domains 8	other	Extracellular Space
MEGF9	0.697	0.0811	230316	multiple EGF like domains 9	other	Extracellular Space
MESD	-0.049	0.887	67943	mesoderm development LRP chaperone	other	Extracellular Space
METRN	0.182	0.88	70083	meteorin, glial cell differentiation regulator	other	Extracellular Space
METTL25	0.088	0.924	216292	methyltransferase like 25	other	Extracellular Space
MFAP1	-0.366	0.74	100034361	microfibril associated protein 1	other	Extracellular Space
MFAP1	-0.12	0.853	67532	microfibril associated protein 1	other	Extracellular Space
MFAP3	-0.081	0.794	216760	microfibril associated protein 3	other	Extracellular Space
MFGE8	-0.107	0.558	17304	milk fat globule EGF and factor V/VIII domain containing	other	Extracellular Space
MIA	0.091	0.97	12587	MIA SH3 domain containing	other	Extracellular Space
MRPL2	-0.042	0.941	27398	mitochondrial ribosomal protein L2	other	Extracellular Space
MTUS1	-0.03	0.892	102103	microtubule associated scaffold protein 1	other	Extracellular Space
MUC13	0.081	0.853	17063	mucin 13, cell surface associated	other	Extracellular Space
MUC2	0.195	0.853	17831	mucin 2, oligomeric mucus/gel-forming	other	Extracellular Space
Mxra7	-0.193	0.782	67622	matrix-remodelling associated 7	other	Extracellular Space
NAT14	-0.772	0.32	269854	N-acetyltransferase 14 (putative)	other	Extracellular Space
NID2	0.187	0.896	18074	nidogen 2	other	Extracellular Space
NPDC1	-0.342	0.129	18146	neural proliferation, differentiation and control 1	other	Extracellular Space
NPHP3	0.037	0.961	74025	nephrocystin 3	other	Extracellular Space
NPTX1	-0.152	0.928	18164	neuronal pentraxin 1	other	Extracellular Space
NSMF	0.069	0.892	56876	NMDA receptor synaptonuclear signaling and neuronal migration factor	other	Extracellular Space
NTN4	-0.275	0.86	57764	netrin 4	other	Extracellular Space
OLFM4	-0.172	0.787	380924	olfactomedin 4	other	Extracellular Space
PAPLN	0.246	0.845	170721	papilin, proteoglycan like sulfated glycoprotein	other	Extracellular Space
PARM1	-0.028	0.971	231440	prostate androgen-regulated mucin-like protein 1	other	Extracellular Space
PCDH19	0.814	0.578	279653	protocadherin 19	other	Extracellular Space
PDZD11	-0.084	0.863	72621	PDZ domain containing 11	other	Extracellular Space
PDZD7	-0.656	0.765	100503041	PDZ domain containing 7	other	Extracellular Space
PDZD8	-0.021	0.952	107368	PDZ domain containing 8	other	Extracellular Space
PDZK1IP1	-0.491	0.636	67182	PDZK1 interacting protein 1	other	Extracellular Space
PLBD2	-0.117	0.63	71772	phospholipase B domain containing 2	other	Extracellular Space
PLEKHG1	0.207	0.734	213783	pleckstrin homology and RhoGEF domain containing G1	other	Extracellular Space
PLEKHH3	-0.084	0.941	217198	pleckstrin homology, MyTH4 and FERM domain containing H3	other	Extracellular Space
PLEKHM2	-0.07	0.887	69582	pleckstrin homology and RUN domain containing M2	other	Extracellular Space
POSTN	-0.031	0.993	50706	periostin	other	Extracellular Space
PRADC1	0.078	0.943	73327	protease associated domain containing 1	other	Extracellular Space
PRELP	-0.488	0.59	116847	proline and arginine rich end leucine rich repeat protein	other	Extracellular Space
PROS1	0.756	0.478	19128	protein S	other	Extracellular Space
PRPSAP1	0.331	0.186	67763	phosphoribosyl pyrophosphate synthetase associated protein 1	other	Extracellular Space
PRR12	-0.069	0.829	233210	proline rich 12	other	Extracellular Space
PRRG2	0.386	0.469	65116	proline rich and Gla domain 2	other	Extracellular Space
PRXL2A	-0.131	0.954	70564	peroxiredoxin like 2A	other	Extracellular Space
PTHLH	-0.594	0.0716	19227	parathyroid hormone like hormone	other	Extracellular Space
RASAL2	-0.116	0.645	226525	RAS protein activator like 2	other	Extracellular Space
RBBP8NL	-0.371	0.413	271887	RBBP8 N-terminal like	other	Extracellular Space
REG3G	1.063	0.524	19695	regenerating family member 3 gamma	other	Extracellular Space
REG4	-0.407	0.316	67709	regenerating family member 4	other	Extracellular Space
RPGRIP1	0.438	0.69	77945	RPGR interacting protein 1	other	Extracellular Space
RPRD1A	-0.151	0.753	225283	regulation of nuclear pre-mRNA domain containing 1A	other	Extracellular Space
RSPH3	-0.702	0.493	100037282	radial spoke head 3	other	Extracellular Space
RSPH3	-0.206	0.604	66832	radial spoke head 3	other	Extracellular Space
SAMD9L	-0.077	0.979	209086	sterile alpha motif domain containing 9 like	other	Extracellular Space
SASH1	-0.166	0.474	70097	SAM and SH3 domain containing 1	other	Extracellular Space
SCAPER	-0.019	0.974	244891	S-phase cyclin A associated protein in the ER	other	Extracellular Space
SCRN2	0.15	0.835	217140	secernin 2	other	Extracellular Space
Sct	0.316	0.833	20287	secretin	other	Extracellular Space
SDHAF2	0.065	0.85	66072	succinate dehydrogenase complex assembly factor 2	other	Extracellular Space
SECTM1	0.112	0.963	209588	secreted and transmembrane 1	other	Extracellular Space
SELENOP	-0.729	0.0881	20363	selenoprotein P	other	Extracellular Space
SEMA3B	-0.35	0.177	20347	semaphorin 3B	other	Extracellular Space
SEMA3C	-0.061	0.944	20348	semaphorin 3C	other	Extracellular Space
SEPTIN8	-0.272	0.667	20362	septin 8	other	Extracellular Space
SERAC1	0.101	0.829	321007	serine active site containing 1	other	Extracellular Space
SERPINI1	-0.15	0.925	20713	serpin family I member 1	other	Extracellular Space
SESN3	-0.254	0.738	75747	sestrin 3	other	Extracellular Space
SESTD1	0.067	0.812	228071	SEC14 and spectrin domain containing 1	other	Extracellular Space
SH3TC1	0.448	0.513	231147	SH3 domain and tetratricopeptide repeats 1	other	Extracellular Space
SHLD2	0.314	0.561	75698	shieldin complex subunit 2	other	Extracellular Space
SINHCAF	-0.036	0.839	56306	SIN3-HDAC complex associated factor	other	Extracellular Space
SIPA1L3	0.072	0.871	74206	signal induced proliferation associated 1 like 3	other	Extracellular Space
SLAMF9	0.229	0.918	98365	SLAM family member 9	other	Extracellular Space
SLC46A3	0.391	0.772	71706	solute carrier family 46 member 3	other	Extracellular Space
SLF2	-0.1	0.248	226151	SMC5-SMC6 complex localization factor 2	other	Extracellular Space
SLIT2	0.278	0.799	20563	slit guidance ligand 2	other	Extracellular Space
SMDT1	-0.071	0.839	69029	single-pass membrane protein with aspartate rich tail 1	other	Extracellular Space
SMOC2	-0.136	0.704	64074	SPARC related modular calcium binding 2	other	Extracellular Space
SMTN	0.082	0.894	29856	smoothelin	other	Extracellular Space
SOGA1	-0.346	0.211	320706	suppressor of glucose, autophagy associated 1	other	Extracellular Space
SPATA2	0.209	0.35	263876	spermatogenesis associated 2	other	Extracellular Space
SPECC1L	0	0.999	74392	sperm antigen with calponin homology and coiled-coil domains 1 like	other	Extracellular Space
SPINK1	-0.019	0.994	20730	serine peptidase inhibitor Kazal type 1	other	Extracellular Space
SPINK4	-0.279	0.0951	20731	serine peptidase inhibitor Kazal type 4	other	Extracellular Space
SPINT1	0.15	0.473	20732	serine peptidase inhibitor, Kunitz type 1	other	Extracellular Space
SPINT2	0.015	0.944	20733	serine peptidase inhibitor, Kunitz type 2	other	Extracellular Space
SPOP	-0.035	0.884	20747	speckle type BTB/POZ protein	other	Extracellular Space
SRBD1	-0.05	0.891	78586	S1 RNA binding domain 1	other	Extracellular Space
STC2	-0.214	0.886	20856	stanniocalcin 2	other	Extracellular Space
SWT1	-0.014	0.977	66875	SWT1 RNA endoribonuclease homolog	other	Extracellular Space
TAC1	0.29	0.815	21333	tachykinin precursor 1	other	Extracellular Space
TATDN1	0.145	0.683	69694	TatD DNase domain containing 1	other	Extracellular Space
TBC1D12	-0.15	0.576	209478	TBC1 domain family member 12	other	Extracellular Space
TBC1D14	0.107	0.733	100855	TBC1 domain family member 14	other	Extracellular Space
TBC1D16	0.237	0.758	207592	TBC1 domain family member 16	other	Extracellular Space
TBC1D5	-0.061	0.869	72238	TBC1 domain family member 5	other	Extracellular Space
TCTN1	-0.747	0.0643	654470	tectonic family member 1	other	Extracellular Space
TCTN2	-0.066	0.952	67978	tectonic family member 2	other	Extracellular Space
TEX261	0.066	0.816	21766	testis expressed 261	other	Extracellular Space
TEX264	0.071	0.925	21767	testis expressed 264, ER-phagy receptor	other	Extracellular Space
TFF3	-0.303	0.165	21786	trefoil factor 3	other	Extracellular Space
TFIP11	0.015	0.97	54723	tuftelin interacting protein 11	other	Extracellular Space
TFPI2	0.142	0.95	21789	tissue factor pathway inhibitor 2	other	Extracellular Space
TGFBI	0.378	0.876	21810	transforming growth factor beta induced	other	Extracellular Space
THBS1	-0.248	0.844	21825	thrombospondin 1	other	Extracellular Space
TIMP2	-0.69	0.303	21858	TIMP metallopeptidase inhibitor 2	other	Extracellular Space
TIMP3	0.118	0.961	21859	TIMP metallopeptidase inhibitor 3	other	Extracellular Space
TM2D2	0.086	0.912	69742	TM2 domain containing 2	other	Extracellular Space
TMEM101	-0.177	0.813	76547	transmembrane protein 101	other	Extracellular Space
TMEM107	-0.385	0.558	66910	transmembrane protein 107	other	Extracellular Space
TMEM131	0.015	0.94	56030	transmembrane protein 131	other	Extracellular Space
TMEM138	-0.01	0.994	72982	transmembrane protein 138	other	Extracellular Space
TMEM17	0.695	0.445	103765	transmembrane protein 17	other	Extracellular Space
TMEM214	0.056	0.799	68796	transmembrane protein 214	other	Extracellular Space
TMEM216	0.457	0.346	68642	transmembrane protein 216	other	Extracellular Space
TMEM218	-0.761	0.142	66279	transmembrane protein 218	other	Extracellular Space
TMEM231	-0.112	0.95	234740	transmembrane protein 231	other	Extracellular Space
TMEM237	0.056	0.96	381259	transmembrane protein 237	other	Extracellular Space
TMEM25	-0.127	0.955	71687	transmembrane protein 25	other	Extracellular Space
TMEM45B	0.045	0.822	235135	transmembrane protein 45B	other	Extracellular Space
TMEM94	0.138	0.636	71947	transmembrane protein 94	other	Extracellular Space
TMEM97	0.104	0.832	69071	transmembrane protein 97	other	Extracellular Space
TMUB1	0.248	0.792	64295	transmembrane and ubiquitin like domain containing 1	other	Extracellular Space
TNFAIP2	-0.094	0.971	21928	TNF alpha induced protein 2	other	Extracellular Space
TOGARAM1	-0.192	0.348	328108	TOG array regulator of axonemal microtubules 1	other	Extracellular Space
TOR2A	-0.004	0.994	30933	torsin family 2 member A	other	Extracellular Space
TPRN	0.176	0.2	97031	taperin	other	Extracellular Space
TRABD	-0.03	0.899	67976	TraB domain containing	other	Extracellular Space
TSKU	0.596	0.555	244152	tsukushi, small leucine rich proteoglycan	other	Extracellular Space
TTC21B	0.006	0.993	73668	tetratricopeptide repeat domain 21B	other	Extracellular Space
TTC23	-0.073	0.909	67009	tetratricopeptide repeat domain 23	other	Extracellular Space
TTC26	0.138	0.946	264134	tetratricopeptide repeat domain 26	other	Extracellular Space
TTC30A	-0.445	0.782	78802	tetratricopeptide repeat domain 30A	other	Extracellular Space
TULP3	0.021	0.987	22158	TUB like protein 3	other	Extracellular Space
TWSG1	-0.11	0.819	65960	twisted gastrulation BMP signaling modulator 1	other	Extracellular Space
UBXN4	-0.014	0.952	67812	UBX domain protein 4	other	Extracellular Space
UQCC3	0.148	0.561	107197	ubiquinol-cytochrome c reductase complex assembly factor 3	other	Extracellular Space
VPS54	0.082	0.838	245944	VPS54 subunit of GARP complex	other	Extracellular Space
VSTM2L	0.618	0.343	277432	V-set and transmembrane domain containing 2 like	other	Extracellular Space
VWA2	-0.381	0.388	240675	von Willebrand factor A domain containing 2	other	Extracellular Space
VWF	-0.165	0.948	22371	von Willebrand factor	other	Extracellular Space
WDR1	0.07	0.799	22388	WD repeat domain 1	other	Extracellular Space
WDR19	-0.245	0.885	213081	WD repeat domain 19	other	Extracellular Space
WDR36	0.019	0.97	225348	WD repeat domain 36	other	Extracellular Space
WDR60	-0.067	0.924	217935	WD repeat domain 60	other	Extracellular Space
WDR73	0.009	0.99	71968	WD repeat domain 73	other	Extracellular Space
WNT3	-0.396	0.517	22415	Wnt family member 3	other	Extracellular Space
WNT9B	0.551	0.581	22412	Wnt family member 9B	other	Extracellular Space
ZC3H13	0.035	0.853	67302	zinc finger CCCH-type containing 13	other	Extracellular Space
ZC3H7A	-0.1	0.899	106205	zinc finger CCCH-type containing 7A	other	Extracellular Space
ZFC3H1	0.076	0.868	216345	zinc finger C3H1-type containing	other	Extracellular Space
ZG16	1.031	0.491	69036	zymogen granule protein 16	other	Extracellular Space
ZSWIM5	-0.001	0.999	74464	zinc finger SWIM-type containing 5	other	Extracellular Space
ZSWIM6	-0.387	0.0238	67263	zinc finger SWIM-type containing 6	other	Extracellular Space
ZSWIM8	-0.024	0.953	268721	zinc finger SWIM-type containing 8	other	Extracellular Space
ADAMTS15	0.277	0.609	235130	ADAM metallopeptidase with thrombospondin type 1 motif 15	peptidase	Extracellular Space
BMP1	0.227	0.817	12153	bone morphogenetic protein 1	peptidase	Extracellular Space
C1RL	0.85	0.453	232371	complement C1r subcomponent like	peptidase	Extracellular Space
CELA1	-0.106	0.945	109901	chymotrypsin like elastase 1	peptidase	Extracellular Space
CFB	-0.101	0.807	14962	complement factor B	peptidase	Extracellular Space
CFI	0.024	0.99	12630	complement factor I	peptidase	Extracellular Space
CHMP1A	0.093	0.699	234852	charged multivesicular body protein 1A	peptidase	Extracellular Space
CPD	-0.013	0.962	12874	carboxypeptidase D	peptidase	Extracellular Space
CPN1	-0.378	0.813	93721	carboxypeptidase N subunit 1	peptidase	Extracellular Space
CPQ	-0.183	0.815	54381	carboxypeptidase Q	peptidase	Extracellular Space
ERAP1	0.071	0.963	80898	endoplasmic reticulum aminopeptidase 1	peptidase	Extracellular Space
FGL2	-0.215	0.773	14190	fibrinogen like 2	peptidase	Extracellular Space
HABP2	-0.463	0.246	226243	hyaluronan binding protein 2	peptidase	Extracellular Space
HGFAC	0.021	0.988	54426	HGF activator	peptidase	Extracellular Space
IDE	0.018	0.933	15925	insulin degrading enzyme	peptidase	Extracellular Space
KLK3	-0.211	0.813	16612	kallikrein related peptidase 3	peptidase	Extracellular Space
MMP14	0.119	0.891	17387	matrix metallopeptidase 14	peptidase	Extracellular Space
MMP15	-0.283	0.468	17388	matrix metallopeptidase 15	peptidase	Extracellular Space
MMP28	-0.02	0.994	118453	matrix metallopeptidase 28	peptidase	Extracellular Space
MMP7	-0.543	0.838	17393	matrix metallopeptidase 7	peptidase	Extracellular Space
PAPPA2	0.122	0.932	23850	pappalysin 2	peptidase	Extracellular Space
PCSK4	-0.161	0.891	18551	proprotein convertase subtilisin/kexin type 4	peptidase	Extracellular Space
PCSK5	0.363	0.665	18552	proprotein convertase subtilisin/kexin type 5	peptidase	Extracellular Space
PCSK6	0.216	0.815	18553	proprotein convertase subtilisin/kexin type 6	peptidase	Extracellular Space
PCSK9	0.201	0.442	100102	proprotein convertase subtilisin/kexin type 9	peptidase	Extracellular Space
PGC	-0.494	0.76	109820	progastricsin	peptidase	Extracellular Space
PLAT	-0.151	0.93	18791	plasminogen activator, tissue type	peptidase	Extracellular Space
PRSS12	0.054	0.968	19142	serine protease 12	peptidase	Extracellular Space
PRSS16	0.095	0.951	54373	serine protease 16	peptidase	Extracellular Space
PRSS23	-0.073	0.95	76453	serine protease 23	peptidase	Extracellular Space
Prss32	0.06	0.903	69814	protease, serine 32	peptidase	Extracellular Space
PRSS36	0.464	0.628	77613	serine protease 36	peptidase	Extracellular Space
PRSS8	0.071	0.885	76560	serine protease 8	peptidase	Extracellular Space
RHBDD1	0.161	0.699	76867	rhomboid domain containing 1	peptidase	Extracellular Space
TINAG	0.057	0.968	26944	tubulointerstitial nephritis antigen	peptidase	Extracellular Space
TPSG1	-0.195	0.851	26945	tryptase gamma 1	peptidase	Extracellular Space
USP34	0.008	0.978	17847	ubiquitin specific peptidase 34	peptidase	Extracellular Space
USP35	0.115	0.892	244144	ubiquitin specific peptidase 35	peptidase	Extracellular Space
ACP3	0.215	0.586	56318	acid phosphatase 3	phosphatase	Extracellular Space
BPGM	0.173	0.735	12183	bisphosphoglycerate mutase	phosphatase	Extracellular Space
CTDNEP1	0.106	0.583	67181	CTD nuclear envelope phosphatase 1	phosphatase	Extracellular Space
NUDT1	-0.175	0.606	17766	nudix hydrolase 1	phosphatase	Extracellular Space
PPEF1	-0.112	0.938	237178	protein phosphatase with EF-hand domain 1	phosphatase	Extracellular Space
AFP	-0.221	0.938	11576	alpha fetoprotein	transporter	Extracellular Space
AMBP	0.353	0.814	11699	alpha-1-microglobulin/bikunin precursor	transporter	Extracellular Space
APOA1	0.283	0.886	11806	apolipoprotein A1	transporter	Extracellular Space
APOA2	-0.733	0.604	11807	apolipoprotein A2	transporter	Extracellular Space
APOA4	0.126	0.945	11808	apolipoprotein A4	transporter	Extracellular Space
APOB	0.196	0.841	238055	apolipoprotein B	transporter	Extracellular Space
Apoc3	-0.137	0.961	11814	apolipoprotein C-III	transporter	Extracellular Space
APOE	-0.117	0.842	11816	apolipoprotein E	transporter	Extracellular Space
ATP13A1	0.015	0.98	170759	ATPase 13A1	transporter	Extracellular Space
ATP13A3	-0.044	0.945	224088	ATPase 13A3	transporter	Extracellular Space
ECM1	0.864	0.213	13601	extracellular matrix protein 1	transporter	Extracellular Space
LAMB3	-0.077	0.929	16780	laminin subunit beta 3	transporter	Extracellular Space
NPC2	0.094	0.567	67963	NPC intracellular cholesterol transporter 2	transporter	Extracellular Space
PLEKHA8	0.008	0.991	231999	pleckstrin homology domain containing A8	transporter	Extracellular Space
REEP5	-0.069	0.947	13476	receptor accessory protein 5	transporter	Extracellular Space
SEC23B	0.019	0.963	27054	SEC23 homolog B, COPII coat complex component	transporter	Extracellular Space
SLC38A9	0.048	0.97	268706	solute carrier family 38 member 9	transporter	Extracellular Space
SLC39A10	0.427	0.647	227059	solute carrier family 39 member 10	transporter	Extracellular Space
SLC39A8	0.003	0.996	67547	solute carrier family 39 member 8	transporter	Extracellular Space
SLC44A2	-0.273	0.62	68682	solute carrier family 44 member 2	transporter	Extracellular Space
TCN2	0.051	0.97	21452	transcobalamin 2	transporter	Extracellular Space
TF	0.197	0.934	22041	transferrin	transporter	Extracellular Space
TINAGL1	0.39	0.699	94242	tubulointerstitial nephritis antigen like 1	transporter	Extracellular Space
TMED1	-0.095	0.882	17083	transmembrane p24 trafficking protein 1	transporter	Extracellular Space
TTR	0.432	0.823	22139	transthyretin	transporter	Extracellular Space
DLL1	0.034	0.951	13388	delta like canonical Notch ligand 1	enzyme	Plasma Membrane

## Sheet: short sheet
Table of potential SIO-derived compenents that could contribute to ILC support and differentiation in co-culture
Symbol	Expr Log Ratio	Expr p-value	ID	Entrez Gene Name	Type(s)	Location
DLL1	0.034	0.951	13388	delta like canonical Notch ligand 1	enzyme	Plasma Membrane
AIMP1	0.067	0.675	13722	aminoacyl tRNA synthetase complex interacting multifunctional protein 1	cytokine	Extracellular Space
Bmp8b	-0.038	0.988	12164	bone morphogenetic protein 8b	cytokine	Extracellular Space
CCL20	0.707	0.565	20297	C-C motif chemokine ligand 20	cytokine	Extracellular Space
CCL25	0.072	0.964	20300	C-C motif chemokine ligand 25	cytokine	Extracellular Space
CCL28	0.184	0.333	56838	C-C motif chemokine ligand 28	cytokine	Extracellular Space
Ccl6	-1.231	0.479	20305	chemokine (C-C motif) ligand 6	cytokine	Extracellular Space
Ccl9	0.04	0.979	20308	chemokine (C-C motif) ligand 9	cytokine	Extracellular Space
CKLF	-0.808	0.259	75458	chemokine like factor	cytokine	Extracellular Space
CMTM4	0.154	0.717	97487	CKLF like MARVEL transmembrane domain containing 4	cytokine	Extracellular Space
CMTM6	0.109	0.202	67213	CKLF like MARVEL transmembrane domain containing 6	cytokine	Extracellular Space
CSF1	-0.3	0.931	12977	colony stimulating factor 1	cytokine	Extracellular Space
CTF1	0.186	0.904	13019	cardiotrophin 1	cytokine	Extracellular Space
CX3CL1	0.086	0.893	20312	C-X3-C motif chemokine ligand 1	cytokine	Extracellular Space
CXCL16	-0.221	0.912	66102	C-X-C motif chemokine ligand 16	cytokine	Extracellular Space
EDN1	-0.142	0.891	13614	endothelin 1	cytokine	Extracellular Space
FAM3B	0.258	0.491	52793	FAM3 metabolism regulating signaling molecule B	cytokine	Extracellular Space
FAM3C	0.233	0.226	27999	FAM3 metabolism regulating signaling molecule C	cytokine	Extracellular Space
FAM3D	0.181	0.795	18300	FAM3 metabolism regulating signaling molecule D	cytokine	Extracellular Space
FBRS	0.08	0.735	14123	fibrosin	cytokine	Extracellular Space
FLT3LG	-0.313	0.856	14256	fms related receptor tyrosine kinase 3 ligand	cytokine	Extracellular Space
IK	-0.039	0.863	24010	IK cytokine	cytokine	Extracellular Space
IL15	0.377	0.518	16168	interleukin 15	cytokine	Extracellular Space
IL18	-0.025	0.99	16173	interleukin 18	cytokine	Extracellular Space
IL1RN	-0.518	0.781	16181	interleukin 1 receptor antagonist	cytokine	Extracellular Space
LIF	-0.35	0.869	16878	LIF interleukin 6 family cytokine	cytokine	Extracellular Space
MIF	-0.062	0.955	17319	macrophage migration inhibitory factor	cytokine	Extracellular Space
MYDGF	0.157	0.517	28106	myeloid derived growth factor	cytokine	Extracellular Space
NAMPT	0.063	0.962	59027	nicotinamide phosphoribosyltransferase	cytokine	Extracellular Space
Sectm1b	-0.581	0.804	58210	secreted and transmembrane 1B	cytokine	Extracellular Space
SOCS5	-0.115	0.869	56468	suppressor of cytokine signaling 5	cytokine	Extracellular Space
SPRED2	-0.12	0.665	114716	sprouty related EVH1 domain containing 2	cytokine	Extracellular Space
SPRED3	0.128	0.946	101809	sprouty related EVH1 domain containing 3	cytokine	Extracellular Space
TNFSF13B	-0.102	0.972	24099	TNF superfamily member 13b	cytokine	Extracellular Space
TNFSF15	-0.654	0.649	326623	TNF superfamily member 15	cytokine	Extracellular Space
TRIP6	0.132	0.946	22051	thyroid hormone receptor interactor 6	cytokine	Extracellular Space
TXLNA	-0.019	0.96	109658	taxilin alpha	cytokine	Extracellular Space
ANGPT2	-0.105	0.918	11601	angiopoietin 2	growth factor	Extracellular Space
AREG	-0.076	0.973	11839	amphiregulin	growth factor	Extracellular Space
BMP2	0.011	0.994	12156	bone morphogenetic protein 2	growth factor	Extracellular Space
BMP3	0.438	0.632	110075	bone morphogenetic protein 3	growth factor	Extracellular Space
BMP7	-0.102	0.762	12162	bone morphogenetic protein 7	growth factor	Extracellular Space
BTC	0.156	0.784	12223	betacellulin	growth factor	Extracellular Space
CCN2	0.416	0.716	14219	cellular communication network factor 2	growth factor	Extracellular Space
EDN2	-0.215	0.912	13615	endothelin 2	growth factor	Extracellular Space
FGF19	0.888	0.482	14170	fibroblast growth factor 19	growth factor	Extracellular Space
FGF9	0.467	0.705	14180	fibroblast growth factor 9	growth factor	Extracellular Space
GAS6	-0.135	0.871	14456	growth arrest specific 6	growth factor	Extracellular Space
GDF11	-0.149	0.929	14561	growth differentiation factor 11	growth factor	Extracellular Space
GDF15	-0.199	0.794	23886	growth differentiation factor 15	growth factor	Extracellular Space
GDF9	0.069	0.971	14566	growth differentiation factor 9	growth factor	Extracellular Space
GHRL	-0.282	0.903	58991	ghrelin and obestatin prepropeptide	growth factor	Extracellular Space
GRN	0.089	0.782	14824	granulin precursor	growth factor	Extracellular Space
HBEGF	0.323	0.284	15200	heparin binding EGF like growth factor	growth factor	Extracellular Space
HDGF	-0.009	0.957	15191	heparin binding growth factor	growth factor	Extracellular Space
JAG1	0.125	0.673	16449	jagged canonical Notch ligand 1	growth factor	Extracellular Space
JAG2	-0.142	0.823	16450	jagged canonical Notch ligand 2	growth factor	Extracellular Space
KITLG	0.088	0.884	17311	KIT ligand	growth factor	Extracellular Space
NENF	0.045	0.97	66208	neudesin neurotrophic factor	growth factor	Extracellular Space
NRTN	-0.135	0.917	18188	neurturin	growth factor	Extracellular Space
PDGFA	0.153	0.813	18590	platelet derived growth factor subunit A	growth factor	Extracellular Space
PDGFB	-0.413	0.853	18591	platelet derived growth factor subunit B	growth factor	Extracellular Space
TGFA	0.052	0.904	21802	transforming growth factor alpha	growth factor	Extracellular Space
TGFB1	-0.267	0.84	21803	transforming growth factor beta 1	growth factor	Extracellular Space
TYMP	-0.019	0.973	72962	thymidine phosphorylase	growth factor	Extracellular Space
VEGFA	-0.178	0.538	22339	vascular endothelial growth factor A	growth factor	Extracellular Space
VEGFB	-0.013	0.988	22340	vascular endothelial growth factor B	growth factor	Extracellular Space
VEGFC	0.484	0.596	22341	vascular endothelial growth factor C	growth factor	Extracellular Space
CRIM1	-0.019	0.967	50766	cysteine rich transmembrane BMP regulator 1	kinase	Extracellular Space
ADAMTS17	-0.366	0.708	233332	ADAM metallopeptidase with thrombospondin type 1 motif 17	other	Extracellular Space
ADAMTSL5	0.196	0.874	66548	ADAMTS like 5	other	Extracellular Space
ADM	-0.501	0.326	11535	adrenomedullin	other	Extracellular Space
ADM2	0.096	0.955	223780	adrenomedullin 2	other	Extracellular Space
AGR2	-0.029	0.958	23795	anterior gradient 2, protein disulphide isomerase family member	other	Extracellular Space
AGR3	-0.65	0.638	403205	anterior gradient 3, protein disulphide isomerase family member	other	Extracellular Space
APLP1	0.072	0.944	11803	amyloid beta precursor like protein 1	other	Extracellular Space
APOO	0.256	0.46	68316	apolipoprotein O	other	Extracellular Space
APOOL	0.011	0.982	68117	apolipoprotein O like	other	Extracellular Space
ARL13B	0.096	0.904	68146	ADP ribosylation factor like GTPase 13B	other	Extracellular Space
ARPC1A	0.031	0.932	56443	actin related protein 2/3 complex subunit 1A	other	Extracellular Space
ASXL2	-0.048	0.839	75302	ASXL transcriptional regulator 2	other	Extracellular Space
ATG16L2	-0.643	0.139	73683	autophagy related 16 like 2	other	Extracellular Space
ATRN	-0.027	0.953	11990	attractin	other	Extracellular Space
BLOC1S5	-0.108	0.849	17828	biogenesis of lysosomal organelles complex 1 subunit 5	other	Extracellular Space
CCDC112	-0.174	0.754	240261	coiled-coil domain containing 112	other	Extracellular Space
CCDC114	-0.157	0.813	211535	coiled-coil domain containing 114	other	Extracellular Space
CCDC116	-0.145	0.768	76872	coiled-coil domain containing 116	other	Extracellular Space
CCDC47	0.043	0.906	67163	coiled-coil domain containing 47	other	Extracellular Space
CCDC9	0.207	0.22	243846	coiled-coil domain containing 9	other	Extracellular Space
CCDC93	0.099	0.512	70829	coiled-coil domain containing 93	other	Extracellular Space
CCN1	-0.1	0.912	16007	cellular communication network factor 1	other	Extracellular Space
CDC42EP1	-0.255	0.365	104445	CDC42 effector protein 1	other	Extracellular Space
CGREF1	0.133	0.919	68567	cell growth regulator with EF-hand domain 1	other	Extracellular Space
CHGB	0.277	0.645	12653	chromogranin B	other	Extracellular Space
COL11A2	0.138	0.9	12815	collagen type XI alpha 2 chain	other	Extracellular Space
COL20A1	-0.449	0.733	73368	collagen type XX alpha 1 chain	other	Extracellular Space
DHX57	-0.063	0.918	106794	DExH-box helicase 57	other	Extracellular Space
DLL4	0.001	0.999	54485	delta like canonical Notch ligand 4	other	Extracellular Space
EDN3	-0.303	0.849	13616	endothelin 3	other	Extracellular Space
EFCAB7	-0.376	0.663	230500	EF-hand calcium binding domain 7	other	Extracellular Space
EFEMP2	-0.309	0.892	58859	EGF containing fibulin extracellular matrix protein 2	other	Extracellular Space
EGFL7	-0.353	0.789	353156	EGF like domain multiple 7	other	Extracellular Space
FBLN1	-0.139	0.868	14114	fibulin 1	other	Extracellular Space
FCGBP	0.188	0.849	215384	Fc fragment of IgG binding protein	other	Extracellular Space
FGFBP1	0.194	0.696	14181	fibroblast growth factor binding protein 1	other	Extracellular Space
FGFBP3	-0.37	0.856	72514	fibroblast growth factor binding protein 3	other	Extracellular Space
FGL1	-0.875	0.294	234199	fibrinogen like 1	other	Extracellular Space
FKTN	-0.106	0.719	246179	fukutin	other	Extracellular Space
GIP	0.991	0.551	14607	gastric inhibitory polypeptide	other	Extracellular Space
GSN	0.208	0.728	227753	gelsolin	other	Extracellular Space
GUCA2A	-0.567	0.483	14915	guanylate cyclase activator 2A	other	Extracellular Space
GUCA2B	0.117	0.931	14916	guanylate cyclase activator 2B	other	Extracellular Space
HSPB11	-0.35	0.671	72938	heat shock protein family B (small) member 11	other	Extracellular Space
IGFBP4	-0.329	0.284	16010	insulin like growth factor binding protein 4	other	Extracellular Space
IL18BP	0.017	0.994	16068	interleukin 18 binding protein	other	Extracellular Space
INSL6	0.419	0.668	27356	insulin like 6	other	Extracellular Space
IQCB1	-0.183	0.795	320299	IQ motif containing B1	other	Extracellular Space
ITPRIP	-0.095	0.955	414801	inositol 1,4,5-trisphosphate receptor interacting protein	other	Extracellular Space
LAMA3	-0.218	0.952	16774	laminin subunit alpha 3	other	Extracellular Space
LAMA5	-0.251	0.652	16776	laminin subunit alpha 5	other	Extracellular Space
LAMB1	0.191	0.943	16777	laminin subunit beta 1	other	Extracellular Space
LAMC1	0.112	0.881	226519	laminin subunit gamma 1	other	Extracellular Space
LAMC2	-0.184	0.887	16782	laminin subunit gamma 2	other	Extracellular Space
LGALS1	-1.219	0.319	16852	galectin 1	other	Extracellular Space
LGALS12	-0.002	0.999	56072	galectin 12	other	Extracellular Space
LGALS3	0.429	0.752	16854	galectin 3	other	Extracellular Space
LGALS4	0.27	0.505	16855	galectin 4	other	Extracellular Space
LGALS8	0.069	0.887	56048	galectin 8	other	Extracellular Space
LIME1	-0.257	0.383	72699	Lck interacting transmembrane adaptor 1	other	Extracellular Space
LLPH	0.115	0.837	66225	LLP homolog, long-term synaptic facilitation factor	other	Extracellular Space
LRIG1	-0.155	0.252	16206	leucine rich repeats and immunoglobulin like domains 1	other	Extracellular Space
LRIG3	0.213	0.638	320398	leucine rich repeats and immunoglobulin like domains 3	other	Extracellular Space
MATN2	0.369	0.659	17181	matrilin 2	other	Extracellular Space
MBP	-0.003	0.994	17196	myelin basic protein	other	Extracellular Space
MEGF8	-0.162	0.717	269878	multiple EGF like domains 8	other	Extracellular Space
MEGF9	0.697	0.0811	230316	multiple EGF like domains 9	other	Extracellular Space
MESD	-0.049	0.887	67943	mesoderm development LRP chaperone	other	Extracellular Space
METRN	0.182	0.88	70083	meteorin, glial cell differentiation regulator	other	Extracellular Space
MUC13	0.081	0.853	17063	mucin 13, cell surface associated	other	Extracellular Space
MUC2	0.195	0.853	17831	mucin 2, oligomeric mucus/gel-forming	other	Extracellular Space
Mxra7	-0.193	0.782	67622	matrix-remodelling associated 7	other	Extracellular Space
NAT14	-0.772	0.32	269854	N-acetyltransferase 14 (putative)	other	Extracellular Space
NPTX1	-0.152	0.928	18164	neuronal pentraxin 1	other	Extracellular Space
NSMF	0.069	0.892	56876	NMDA receptor synaptonuclear signaling and neuronal migration factor	other	Extracellular Space
POSTN	-0.031	0.993	50706	periostin	other	Extracellular Space
PRRG2	0.386	0.469	65116	proline rich and Gla domain 2	other	Extracellular Space
PRXL2A	-0.131	0.954	70564	peroxiredoxin like 2A	other	Extracellular Space
SCRN2	0.15	0.835	217140	secernin 2	other	Extracellular Space
Sct	0.316	0.833	20287	secretin	other	Extracellular Space
SDHAF2	0.065	0.85	66072	succinate dehydrogenase complex assembly factor 2	other	Extracellular Space
TFF3	-0.303	0.165	21786	trefoil factor 3	other	Extracellular Space
TFPI2	0.142	0.95	21789	tissue factor pathway inhibitor 2	other	Extracellular Space
TGFBI	0.378	0.876	21810	transforming growth factor beta induced	other	Extracellular Space
THBS1	-0.248	0.844	21825	thrombospondin 1	other	Extracellular Space
TIMP2	-0.69	0.303	21858	TIMP metallopeptidase inhibitor 2	other	Extracellular Space
TIMP3	0.118	0.961	21859	TIMP metallopeptidase inhibitor 3	other	Extracellular Space
TM2D2	0.086	0.912	69742	TM2 domain containing 2	other	Extracellular Space
TMUB1	0.248	0.792	64295	transmembrane and ubiquitin like domain containing 1	other	Extracellular Space
TNFAIP2	-0.094	0.971	21928	TNF alpha induced protein 2	other	Extracellular Space
TPRN	0.176	0.2	97031	taperin	other	Extracellular Space
TULP3	0.021	0.987	22158	TUB like protein 3	other	Extracellular Space
TWSG1	-0.11	0.819	65960	twisted gastrulation BMP signaling modulator 1	other	Extracellular Space
WNT3	-0.396	0.517	22415	Wnt family member 3	other	Extracellular Space
WNT9B	0.551	0.581	22412	Wnt family member 9B	other	Extracellular Space
BMP1	0.227	0.817	12153	bone morphogenetic protein 1	peptidase	Extracellular Space
HGFAC	0.021	0.988	54426	HGF activator	peptidase	Extracellular Space
ADAMTS15	0.277	0.609	235130	ADAM metallopeptidase with thrombospondin type 1 motif 15	peptidase	Extracellular Space
MMP14	0.119	0.891	17387	matrix metallopeptidase 14	peptidase	Extracellular Space
MMP15	-0.283	0.468	17388	matrix metallopeptidase 15	peptidase	Extracellular Space
MMP28	-0.02	0.994	118453	matrix metallopeptidase 28	peptidase	Extracellular Space
MMP7	-0.543	0.838	17393	matrix metallopeptidase 7	peptidase	Extracellular Space
CFI	0.024	0.99	12630	complement factor I	peptidase	Extracellular Space
CHMP1A	0.093	0.699	234852	charged multivesicular body protein 1A	peptidase	Extracellular Space
CPD	-0.013	0.962	12874	carboxypeptidase D	peptidase	Extracellular Space
CPN1	-0.378	0.813	93721	carboxypeptidase N subunit 1	peptidase	Extracellular Space
CPQ	-0.183	0.815	54381	carboxypeptidase Q	peptidase	Extracellular Space
ERAP1	0.071	0.963	80898	endoplasmic reticulum aminopeptidase 1	peptidase	Extracellular Space
FGL2	-0.215	0.773	14190	fibrinogen like 2	peptidase	Extracellular Space
HABP2	-0.463	0.246	226243	hyaluronan binding protein 2	peptidase	Extracellular Space

## Sheet: Canonical pathways
© 2000-2020 QIAGEN. All rights reserved.
Table 2 Canonically active biosynthesis pathways that could drive production of relevant molecules and metabolites
Ingenuity Canonical Pathways	-log(p-value)	Ratio	Molecules
Stearate Biosynthesis I (Animals)	2.71	0.0625	ASPG,DBT,HNF4A
PXR/RXR Activation	2.44	0.05	ALAS1,HNF4A,PRKAR2A
1D-myo-inositol Hexakisphosphate Biosynthesis II (Mammalian)	2.42	0.111	ITPK1,SYNJ2
Androgen Signaling	2.32	0.0303	EP300,GNB2,POLR2I,PRKAR2A
Asparagine Degradation I	1.99	0.5	ASPG
Taurine Biosynthesis	1.99	0.5	CDO1
1D-myo-inositol Hexakisphosphate Biosynthesis V (from Ins(1,3,4)P3)	1.82	0.333	ITPK1
Triacylglycerol Biosynthesis	1.79	0.0526	ASPG,DBT
Branched-chain α-keto acid Dehydrogenase Complex	1.69	0.25	DBT
L-cysteine Degradation I	1.69	0.25	CDO1
AMPK Signaling	1.63	0.019	ARID2,EP300,HNF4A,PRKAR2A
Tetrapyrrole Biosynthesis II	1.59	0.2	ALAS1
Adipogenesis pathway	1.53	0.0231	FGFR2,RBBP4,SOX9
Acetyl-CoA Biosynthesis I (Pyruvate Dehydrogenase Complex)	1.52	0.167	DBT
Mineralocorticoid Biosynthesis	1.39	0.125	EBP
Protein Kinase A Signaling	1.35	0.0133	GNB2,PRKAR2A,PTP4A1,PTPRS,VASP
Heme Biosynthesis II	1.34	0.111	ALAS1
Glucocorticoid Biosynthesis	1.34	0.111	EBP
Protein Ubiquitination Pathway	1.33	0.0153	HLA-A,HSPA4L,HSPH1,UBE2H
Calcium Transport I	1.3	0.1	ATP2A2
Hypoxia Signaling in the Cardiovascular System	1.25	0.027	EP300,UBE2H
Androgen Biosynthesis	1.19	0.0769	EBP
Acyl-CoA Hydrolysis	1.19	0.0769	HNF4A
Cholesterol Biosynthesis I	1.19	0.0769	EBP
Cholesterol Biosynthesis II (via 24,25-dihydrolanosterol)	1.19	0.0769	EBP
Cholesterol Biosynthesis III (via Desmosterol)	1.19	0.0769	EBP
Granzyme A Signaling	1.16	0.0714	EP300
IL-1 Signaling	1.11	0.0225	GNB2,PRKAR2A
Glucocorticoid Receptor Signaling	1.1	0.0127	ANXA1,ARID2,EP300,POLR2I
α-Adrenergic Signaling	1.08	0.0215	GNB2,PRKAR2A
Melanocyte Development and Pigmentation Signaling	1.08	0.0215	EP300,PRKAR2A
D-myo-inositol (1,4,5)-trisphosphate Degradation	1.08	0.0588	SYNJ2
TGF-β Signaling	1.07	0.0213	EP300,HNF4A
Nitric Oxide Signaling in the Cardiovascular System	1.07	0.0211	ATP2A2,PRKAR2A
D-myo-inositol (1,3,4)-trisphosphate Biosynthesis	1.05	0.0556	SYNJ2
Sumoylation Pathway	1.05	0.0206	EP300,SUMO2
Valine Degradation I	1.03	0.0526	DBT
NER Pathway	1.03	0.02	EP300,POLR2I
Glutathione Redox Reactions I	1.01	0.05	GPX1
Gαs Signaling	1	0.0192	GNB2,PRKAR2A
Neuroprotective Role of THOP1 in Alzheimer's Disease	0.991	0.019	HLA-A,PRKAR2A
Th1 Pathway	0.971	0.0185	HLA-A,NOTCH1
Superpathway of D-myo-inositol (1,4,5)-trisphosphate Metabolism	0.951	0.0435	SYNJ2
Cardiac Hypertrophy Signaling	0.936	0.013	EP300,GNB2,PRKAR2A
Insulin Secretion Signaling Pathway	0.921	0.0128	EIF4G1,PRKAR2A,SEC61A1
G Beta Gamma Signaling	0.896	0.0167	GNB2,PRKAR2A
Th2 Pathway	0.889	0.0165	HLA-A,NOTCH1
Sonic Hedgehog Signaling	0.886	0.037	PRKAR2A
Molecular Mechanisms of Cancer	0.879	0.0105	CDK16,EP300,NOTCH1,PRKAR2A
Gαi Signaling	0.879	0.0163	GNB2,PRKAR2A
Colorectal Cancer Metastasis Signaling	0.876	0.0122	GNB2,MSH2,PRKAR2A
B Cell Development	0.87	0.0357	HLA-A
P2Y Purigenic Receptor Signaling Pathway	0.87	0.016	GNB2,PRKAR2A
Superpathway of Cholesterol Biosynthesis	0.87	0.0357	EBP
PTEN Signaling	0.87	0.016	FGFR2,SYNJ2
Antigen Presentation Pathway	0.87	0.0357	HLA-A
Cytotoxic T Lymphocyte-mediated Apoptosis of Target Cells	0.857	0.0345	HLA-A
G Protein Signaling Mediated by Tubby	0.83	0.0323	GNB2
Interferon Signaling	0.83	0.0323	IFITM2
STAT3 Pathway	0.815	0.0148	FGFR2,MAP3K21
Aryl Hydrocarbon Receptor Signaling	0.81	0.0147	EP300,NFIC
Role of RIG1-like Receptors in Antiviral Innate Immunity	0.804	0.0303	EP300
Nucleotide Excision Repair Pathway	0.804	0.0303	POLR2I
Insulin Receptor Signaling	0.799	0.0145	PRKAR2A,SYNJ2
DNA Methylation and Transcriptional Repression Signaling	0.793	0.0294	RBBP4
Superpathway of Methionine Degradation	0.793	0.0294	CDO1
Notch Signaling	0.77	0.0278	NOTCH1
Relaxin Signaling	0.762	0.0137	GNB2,PRKAR2A
Regulation of eIF4 and p70S6K Signaling	0.752	0.0135	EIF4G1,PAIP2
Autoimmune Thyroid Disease Signaling	0.75	0.0263	HLA-A
Retinol Biosynthesis	0.75	0.0263	BCO1
3-phosphoinositide Degradation	0.747	0.0134	ITPK1,SYNJ2
Mechanisms of Viral Exit from Host Cells	0.74	0.0256	CHMP3
Dermatan Sulfate Biosynthesis (Late Stages)	0.74	0.0256	NDST1
Aldosterone Signaling in Epithelial Cells	0.73	0.0131	HSPA4L,HSPH1
Th1 and Th2 Activation Pathway	0.726	0.013	HLA-A,NOTCH1
HOTAIR Regulatory Pathway	0.726	0.013	EP300,RBBP4
Chondroitin Sulfate Biosynthesis (Late Stages)	0.719	0.0244	NDST1
Dopamine-DARPP32 Feedback in cAMP Signaling	0.706	0.0126	ATP2A2,PRKAR2A
Triacylglycerol Degradation	0.701	0.0233	NDST1
Apelin Pancreas Signaling Pathway	0.701	0.0233	PRKAR2A
Tight Junction Signaling	0.693	0.0123	PRKAR2A,VASP
PFKFB4 Signaling Pathway	0.684	0.0222	PRKAR2A
Wnt/β-catenin Signaling	0.67	0.0119	EP300,SOX9
Myc Mediated Apoptosis Signaling	0.66	0.0208	PRKAR2A
Assembly of RNA Polymerase II Complex	0.66	0.0208	POLR2I
Role of NFAT in Regulation of the Immune Response	0.658	0.0117	GNB2,HLA-A
NF-κB Signaling	0.658	0.0117	EP300,FGFR2
Cardiac Hypertrophy Signaling (Enhanced)	0.654	0.00853	ATP2A2,EP300,FGFR2,PRKAR2A
Chondroitin Sulfate Biosynthesis	0.652	0.0204	NDST1
Amyloid Processing	0.652	0.0204	PRKAR2A
Cell Cycle: G2/M DNA Damage Checkpoint Regulation	0.652	0.0204	EP300
Phototransduction Pathway	0.652	0.0204	PRKAR2A
Hepatic Cholestasis	0.648	0.0115	HNF4A,PRKAR2A
Estrogen Receptor Signaling	0.64	0.00935	EP300,NOTCH1,PRKAR2A
Lymphotoxin β Receptor Signaling	0.629	0.0192	EP300
Transcriptional Regulatory Network in Embryonic Stem Cells	0.629	0.0192	HNF4A
Dermatan Sulfate Biosynthesis	0.629	0.0192	NDST1
PPARα/RXRα Activation	0.622	0.011	EP300,PRKAR2A
Cell Cycle Control of Chromosomal Replication	0.622	0.0189	CDK16
Unfolded protein response	0.607	0.0182	HSPH1
SPINK1 General Cancer Pathway	0.6	0.0179	Mt2
Regulation of the Epithelial-Mesenchymal Transition Pathway	0.592	0.0105	FGFR2,NOTCH1
Superpathway of Inositol Phosphate Compounds	0.588	0.0105	ITPK1,SYNJ2
mTOR Signaling	0.567	0.0101	DDIT4,EIF4G1
Nur77 Signaling in T Lymphocytes	0.562	0.0161	EP300
Heparan Sulfate Biosynthesis (Late Stages)	0.562	0.0161	NDST1
Regulation of Cellular Mechanics by Calpain Protease	0.556	0.0159	CAST
Netrin Signaling	0.551	0.0156	PRKAR2A
EIF2 Signaling	0.547	0.00976	EIF4G1,Rpl22l1
OX40 Signaling Pathway	0.545	0.0154	HLA-A
T Helper Cell Differentiation	0.533	0.0149	HLA-A
Actin Nucleation by ARP-WASP Complex	0.533	0.0149	VASP
Melatonin Signaling	0.523	0.0145	PRKAR2A
Crosstalk between Dendritic Cells and Natural Killer Cells	0.523	0.0145	HLA-A
Heparan Sulfate Biosynthesis	0.523	0.0145	NDST1
GPCR-Mediated Integration of Enteroendocrine Signaling Exemplified by an L Cell	0.519	0.0143	PRKAR2A
Caveolar-mediated Endocytosis Signaling	0.513	0.0141	HLA-A
Ephrin B Signaling	0.513	0.0141	GNB2
Leptin Signaling in Obesity	0.503	0.0137	PRKAR2A
Communication between Innate and Adaptive Immune Cells	0.498	0.0135	HLA-A
Dopamine Receptor Signaling	0.498	0.0135	PRKAR2A
Renal Cell Carcinoma Signaling	0.488	0.0132	EP300
Antiproliferative Role of Somatostatin Receptor 2	0.484	0.013	GNB2
Xenobiotic Metabolism AHR Signaling Pathway	0.484	0.013	EP300
VDR/RXR Activation	0.479	0.0128	EP300
TR/RXR Activation	0.47	0.0125	EP300
Prolactin Signaling	0.47	0.0125	EP300
CTLA4 Signaling in Cytotoxic T Lymphocytes	0.466	0.0123	HLA-A
BMP signaling pathway	0.466	0.0123	PRKAR2A
Signaling by Rho Family GTPases	0.465	0.00847	GNB2,MAP3K21
Altered T Cell and B Cell Signaling in Rheumatoid Arthritis	0.462	0.0122	HLA-A
Regulation Of The Epithelial Mesenchymal Transition In Development Pathway	0.462	0.0122	NOTCH1
Phospholipase C Signaling	0.46	0.0084	EP300,GNB2
Opioid Signaling Pathway	0.46	0.0084	EP300,PRKAR2A
HIPPO signaling	0.457	0.012	TEAD2
FGF Signaling	0.453	0.0119	FGFR2
PDGF Signaling	0.445	0.0116	SYNJ2
CCR5 Signaling in Macrophages	0.429	0.0111	GNB2
Fcγ Receptor-mediated Phagocytosis in Macrophages and Monocytes	0.423	0.0109	VASP
PD-1, PD-L1 cancer immunotherapy pathway	0.418	0.0108	HLA-A
p53 Signaling	0.415	0.0106	EP300
Senescence Pathway	0.412	0.00769	CBX7,EP300
Amyotrophic Lateral Sclerosis Signaling	0.411	0.0105	GPX1
Xenobiotic Metabolism Signaling	0.406	0.0076	EP300,NDST1
Apelin Cardiomyocyte Signaling Pathway	0.405	0.0103	ATP2A2
Neuropathic Pain Signaling In Dorsal Horn Neurons	0.397	0.0101	PRKAR2A
Oxidative Phosphorylation	0.394	0.01	NDUFS1
Virus Entry via Endocytic Pathways	0.387	0.0098	HLA-A
Type I Diabetes Mellitus Signaling	0.387	0.0098	HLA-A
PPAR Signaling	0.387	0.0098	EP300
IGF-1 Signaling	0.387	0.0098	PRKAR2A
iCOS-iCOSL Signaling in T Helper Cells	0.381	0.00962	HLA-A
CDK5 Signaling	0.378	0.00952	PRKAR2A
Pancreatic Adenocarcinoma Signaling	0.372	0.00935	NOTCH1
Axonal Guidance Signaling	0.366	0.00644	GNB2,PRKAR2A,VASP
GPCR-Mediated Nutrient Sensing in Enteroendocrine Cells	0.363	0.00909	PRKAR2A
CD28 Signaling in T Helper Cells	0.357	0.00893	HLA-A
Fc Epsilon RI Signaling	0.354	0.00885	SYNJ2
fMLP Signaling in Neutrophils	0.354	0.00885	GNB2
IL-12 Signaling and Production in Macrophages	0.352	0.00877	EP300
Endocannabinoid Developing Neuron Pathway	0.352	0.00877	PRKAR2A
IL-15 Production	0.349	0.0087	FGFR2
Renin-Angiotensin Signaling	0.346	0.00862	PRKAR2A
Inhibition of ARE-Mediated mRNA Degradation Pathway	0.346	0.00862	PRKAR2A
CCR3 Signaling in Eosinophils	0.343	0.00855	GNB2
Semaphorin Neuronal Repulsive Signaling Pathway	0.327	0.00813	PRKAR2A
Cellular Effects of Sildenafil (Viagra)	0.325	0.00806	PRKAR2A
Endocannabinoid Neuronal Synapse Pathway	0.317	0.00787	PRKAR2A
Human Embryonic Stem Cell Pluripotency	0.305	0.00758	FGFR2
Xenobiotic Metabolism General Signaling Pathway	0.305	0.00758	EP300
Cdc42 Signaling	0.298	0.00741	HLA-A
D-myo-inositol (1,4,5,6)-Tetrakisphosphate Biosynthesis	0.298	0.00741	ITPK1
D-myo-inositol (3,4,5,6)-tetrakisphosphate Biosynthesis	0.298	0.00741	ITPK1
Coronavirus Pathogenesis Pathway	0.294	0.0073	EP300
Endocannabinoid Cancer Inhibition Pathway	0.29	0.00719	PRKAR2A
Gustation Pathway	0.288	0.00714	PRKAR2A
Phagosome Maturation	0.288	0.00714	HLA-A
Corticotropin Releasing Hormone Signaling	0.286	0.00709	PRKAR2A
T Cell Exhaustion Signaling Pathway	0.281	0.00699	HLA-A
Epithelial Adherens Junction Signaling	0.277	0.0069	NOTCH1
PKCθ Signaling in T Lymphocytes	0.272	0.00676	HLA-A
D-myo-inositol-5-phosphate Metabolism	0.268	0.00667	ITPK1
eNOS Signaling	0.262	0.00654	PRKAR2A
Gαq Signaling	0.262	0.00654	GNB2
Tec Kinase Signaling	0.256	0.00641	GNB2
Dendritic Cell Maturation	0.251	0.00629	HLA-A
3-phosphoinositide Biosynthesis	0.251	0.00629	ITPK1
Mitochondrial Dysfunction	0.249	0.00625	NDUFS1
CXCR4 Signaling	0.246	0.00617	GNB2
GNRH Signaling	0.237	0.00599	PRKAR2A
Natural Killer Cell Signaling	0.236	0.00595	HLA-A
PI3K/AKT Signaling	0.228	0.00578	SYNJ2
B Cell Receptor Signaling	0.225	0.00571	SYNJ2
Ephrin Receptor Signaling	0.222	0.00565	GNB2
NRF2-mediated Oxidative Stress Response	0.219	0.00559	EP300
Hepatic Fibrosis / Hepatic Stellate Cell Activation	0.219	0.00559	FGFR2
Sertoli Cell-Sertoli Cell Junction Signaling	0.219	0.00559	PRKAR2A
Systemic Lupus Erythematosus Signaling	0.218	0.00556	HLA-A
Regulation Of The Epithelial Mesenchymal Transition By Growth Factors Pathway	0.211	0.00543	FGFR2
ERK/MAPK Signaling	0.21	0.00541	PRKAR2A
Leukocyte Extravasation Signaling	0.202	0.00524	VASP
Gap Junction Signaling	0.199	0.00518	PRKAR2A
Adrenomedullin signaling pathway	0.199	0.00518	PRKAR2A
HIF1α Signaling	0	0.00505	EP300
Thrombin Signaling	0	0.00495	GNB2
Breast Cancer Regulation by Stathmin1	0	0.00354	GNB2,PRKAR2A
Integrin Signaling	0	0.0049	VASP
cAMP-mediated signaling	0	0.00459	PRKAR2A
G-Protein Coupled Receptor Signaling	0	0.00375	PRKAR2A
Sirtuin Signaling Pathway	0	0.00373	NDUFS1
Neuroinflammation Signaling Pathway	0	0.00364	HLA-A
Synaptogenesis Signaling Pathway	0	0.00333	PRKAR2A
Systemic Lupus Erythematosus In T Cell Signaling Pathway	0	0.00331	HLA-A
Systemic Lupus Erythematosus In B Cell Signaling Pathway	0	0.00407	SYNJ2
Hepatic Fibrosis Signaling Pathway	0	0.00282	PRKAR2A
